# Supplementary material for: Fabrication of an Efficient N, S Co-Doped WO3 Operated in Wide-Range of Visible-Light for Photoelectrochemical Water Oxidation
Source: Nanomaterials (Basel). 2022 Jun 16;12(12):2079. doi: 10.3390/nano12122079 (PMC9228223; doi:10.3390/nano12122079)
Supplement: Supplementary file 1 [file nanomaterials-12-02079-s001.zip]

Archive with 1 entries (1 files):
- nanomaterials-1753574-supplementary.pdf
